# Supplementary material for: Early Nutritional Intervention in Patients with Non-Small Cell Lung Cancer Receiving Concurrent Chemoradiotherapy: A Phase II Prospective Study
Source: Nutrients. 2025 Apr 21;17(8):1389. doi: 10.3390/nu17081389 (PMC12030435; doi:10.3390/nu17081389)
Supplement: Supplementary file 1 [file nutrients-17-01389-s001.zip]

Archive with 2 entries (2 files):
- Supplementary Material.pdf
- File S1-Study Protocol.pdf
